# Supplementary material for: Shallow- and Deep-Water Ophiura Species Produce a Panel of Chlorin Compounds with Potent Photodynamic Anticancer Activities
Source: Antioxidants (Basel). 2023 Feb 5;12(2):386. doi: 10.3390/antiox12020386 (PMC9952619; doi:10.3390/antiox12020386)
Supplement: Supplementary file 1 [file antioxidants-12-00386-s001.zip]

Archive with 1 entries (1 files):
- antioxidants-2134163-supplementary.pdf
